# Supplementary material for: Single-cell atlas of gastric cancer reveals malignant epithelial evolution and regulatory reprogramming of the tumor microenvironment
Source: PLoS One. 2026 Apr 22;21(4):e0347679. doi: 10.1371/journal.pone.0347679 (PMC13102225; doi:10.1371/journal.pone.0347679)
Supplement: S2 File — (ZIP) [file pone.0347679.s002.zip]

Archive with 7 entries (6 files):
- Supplementary R code/
- Supplementary R code/01_Data_preparation.R
- Supplementary R code/02.infercnv.R
- Supplementary R code/03.calculate cnv score.R
- Supplementary R code/04.GC-cellchat.R
- Supplementary R code/05.TF analysis.R
- S1 Supplementary Methods.docx
