# Supplementary material for: Single-cell atlas of gastric cancer reveals malignant epithelial evolution and regulatory reprogramming of the tumor microenvironment
Source: PLoS One. 2026 Apr 22;21(4):e0347679. doi: 10.1371/journal.pone.0347679 (PMC13102225; doi:10.1371/journal.pone.0347679)
Supplement: S2 File — (ZIP) [file pone.0347679.s002.zip › Supplementary R code/01_Data_preparation.R]

rm(list=ls())
library(Seurat)
library(readr)
library(harmony)
library(pheatmap)
library(stringr)
library(dittoSeq)
library(R.utils)
library(writexl)
library(scales)
library(hdf5r)
library(ggplot2)
library(cowplot)
library(Matrix)
library(dplyr)
library(ggsci)
library(scater)
library(ggpubr)
library(NMF)
library(plot1cell)
library(scRNAtoolVis)
set.seed(123)
data_type = "All_samples"
## 3.2 创建保存目录----
Data_saveloc <- paste0(data_type,"_Data_Results")
dir.create(Data_saveloc)
Fig_saveloc <- paste0(data_type,"_Figure_Results")
dir.create(Fig_saveloc)
Table_saveloc <- paste0(data_type,"_Table_Results")
dir.create(Table_saveloc)
##  查看当前工作路径
getwd()
dir()
# 4.载入Seurat对象数据----
load(file = "my_obj.Rdata")
##  3.3 读入临床数据----
clidata <- read.csv("Clidata.csv")
names(clidata)
## 3.5 增加分组信息----
table(my_obj$orig.ident)
tissue = data.frame(symbol =names(table(my_obj@meta.data$orig.ident)),
                    group = clidata$Sample_source )
## 新的数据中增加分组
my_obj$Sample_source <- tissue$group[match(my_obj$orig.ident,tissue$symbol)]
table(my_obj$Sample_source)
## 新的数据中增加分组
tissue = data.frame(symbol =names(table(my_obj@meta.data$orig.ident)),
                    group = clidata$Sample_type)
my_obj$Sample_type <- tissue$group[match(my_obj$orig.ident,tissue$symbol)]
table(my_obj$Sample_type)
## 新的数据中增加分组
tissue = data.frame(symbol =names(table(my_obj@meta.data$orig.ident)),
                    group = clidata$EA_Stage)
my_obj$EA_Stage <- tissue$group[match(my_obj$orig.ident,tissue$symbol)]
table(my_obj$EA_Stage)

tissue = data.frame(symbol =names(table(my_obj@meta.data$orig.ident)),
                    group = clidata$Lauren)
my_obj$Lauren <- tissue$group[match(my_obj$orig.ident,tissue$symbol)]
table(my_obj$Lauren)
tissue = data.frame(symbol =names(table(my_obj@meta.data$orig.ident)),
                    group = clidata$Patient)
my_obj$Patient <- tissue$group[match(my_obj$orig.ident,tissue$symbol)]
table(my_obj$Patient)

tissue = data.frame(symbol =names(table(my_obj@meta.data$orig.ident)),
                    group = clidata$GEO_ID)
my_obj$GEO_ID <- tissue$group[match(my_obj$orig.ident,tissue$symbol)]
table(my_obj$GEO_ID)
str(my_obj)
table(my_obj$orig.ident)
sum(table(my_obj$orig.ident))
# 5. QC----
## mt
mito_genes <- rownames(my_obj)[grep("^MT-", rownames(my_obj))] 
mito_genes
my_obj <- PercentageFeatureSet(my_obj, 
                               "^MT-", 
                               col.name = "percent_mito")
head(my_obj@meta.data$percent_mito)
## ribo
ribo_genes <- rownames(my_obj)[grep("^RP[SL]", rownames(my_obj))]
ribo_genes
my_obj <- PercentageFeatureSet(my_obj, "^RP[SL]", col.name = "percent_ribo")
head(my_obj@meta.data$percent_ribo)
# hb
hb_genes <- rownames(my_obj)[grep("^HB[^(P)]", rownames(my_obj))]
hb_genes
my_obj <- PercentageFeatureSet(my_obj, "^HB[^(P)]", col.name = "percent_hb")
head(my_obj@meta.data$percent_hb)
dim(my_obj)
## c("nFeature_RNA", "nCount_RNA")
feats <- c("nFeature_RNA", "nCount_RNA")
length(table(my_obj$orig.ident))
## png 
png(filename = paste0(Fig_saveloc,'/01_vlnplot_for_nFeature_nCount.png'),
    width = length(table(my_obj$orig.ident))*0.5,
    height = 4,
    units = 'in',
    res = 600)
p1 <- VlnPlot(my_obj,
              group.by = "orig.ident",
              features = feats, 
              pt.size = 0.01, 
              ncol = 2) +   NoLegend()
print(p1)
dev.off()
ggsave(p1, 
       filename = paste0(Fig_saveloc,
                         "/01_vlnplot_for_nFeature_nCount.pdf"),
       width = 20,
       height = 4)


## 5.6 filter genes and cells----

selected_c <- WhichCells(my_obj, 
                         expression = nFeature_RNA > 200 & 
                           nFeature_RNA <5000  & 
                           nCount_RNA > 500    &  
                           nCount_RNA < 50000)
length(selected_c)
## filter genes
selected_f <- rownames(my_obj)[Matrix::rowSums(my_obj@assays$RNA@counts > 0 ) > 3]
length(selected_f)
my_obj.filt <- subset(my_obj, 
                      features = selected_f,
                      cells = selected_c)
dim(my_obj) 
dim(my_obj.filt) 
table(my_obj@meta.data$orig.ident) 
table(my_obj.filt@meta.data$orig.ident) 
## (2).filter:mt/ribo/hb
selected_mito <- WhichCells(my_obj.filt, 
                            expression = percent_mito < 15)
selected_ribo <- WhichCells(my_obj.filt, 
                            expression = percent_ribo > 3)
selected_hb <- WhichCells(my_obj.filt, 
                          expression = percent_hb < 1)
length(selected_mito)
length(selected_ribo)
length(selected_hb)
my_obj.filt <- subset(my_obj.filt, cells = selected_mito)
dim(my_obj.filt) 
my_obj.filt <- subset(my_obj.filt, cells = selected_ribo)
dim(my_obj.filt) 
my_obj.filt <- subset(my_obj.filt, cells = selected_hb)
dim(my_obj.filt) 
table(my_obj.filt$orig.ident) 


## 5.9 细胞周期评分----
g2m.genes <- Seurat::cc.genes.updated.2019$g2m.genes
s.genes <- Seurat::cc.genes.updated.2019$s.genes

my_obj.filt <- CellCycleScoring(object = my_obj.filt, 
                                           g2m.features = g2m.genes, 
                                           s.features = s.genes)

my_obj <- my_obj.filt
## 6.1 NormalizeData----
my_obj <- NormalizeData(my_obj, 
                        normalization.method = "LogNormalize", 
                        scale.factor = 10000)
## 6.2 FindVariableFeatures ----
my_obj <- FindVariableFeatures(my_obj, 
                               selection.method = "vst", 
                               nfeatures = 5000)
# plot variable features with and without labels
plot1 <- VariableFeaturePlot(my_obj)
plot1
## png 格式
png(filename = paste0(Fig_saveloc,'/09_VariableFeaturePlot_for_Top20_Genes.png'),
    width = 6,
    height = 4,
    units = 'in',
    res = 600)
plot2 <- LabelPoints(plot = plot1, points = top20, repel = TRUE)
print(plot2)
dev.off()
ggsave(plot2, 
       filename = paste0(Fig_saveloc,
                         "/09_VariableFeaturePlot_for_Top20_Genes.pdf"),
       width = 6,
       height = 4)
## 6.3 ScaleData ----
## 这里我们选择了vars.to.regress 细胞周期
table(my_obj$Sample_source)
my_obj <- ScaleData(my_obj,
                    vars.to.regress = c("S.Score", "G2M.Score"),
                    features=rownames(my_obj))
saveRDS(my_obj,
        file=paste0(Data_saveloc,"/02_",data_type,"_obj_ScaleData.rds"))
feature_genes <- VariableFeatures(object = my_obj)
g2m.genes <- as.data.frame(g2m.genes)
names(g2m.genes) <- "Gene"
s.genes <- as.data.frame(s.genes)
names(s.genes) <- "Gene"
cell_cycle_genes <- rbind(g2m.genes,s.genes)
feature_genes <- feature_genes[!feature_genes %in% cell_cycle_genes$Gene]
## 6.4 RunPCA ----
my_obj <- RunPCA(my_obj, 
                 features =feature_genes,
                 npcs = 100 , 
                 verbose = FALSE)
## 6.5 RunHarmony ----
my_obj <- RunHarmony(my_obj,
                     group.by.vars = "orig.ident",
                     max.iter.harmony = 40)
dim(my_obj)
save(my_obj,
     file=paste0(Data_saveloc,"/03_",data_type,"_obj_RunHarmonyData.Rdata"))


## 3.VlnPlot 颜色设置----
my36colors <-c('#E5D2DD', '#53A85F', '#F1BB72', '#F3B1A0', '#D6E7A3', '#57C3F3', '#476D87',
                        '#E95C59', '#E59CC4', '#AB3282', '#23452F', '#BD956A', '#8C549C', '#585658',
                        '#9FA3A8', '#E0D4CA', '#5F3D69', '#C5DEBA', '#58A4C3', '#E4C755', '#F7F398',
                        '#AA9A59', '#E63863', '#E39A35', '#C1E6F3', '#6778AE', '#91D0BE', '#B53E2B',
                        '#712820', '#DCC1DD', '#CCE0F5',  '#CCC9E6', '#625D9E', '#68A180', '#3A6963',
                        '#968175'
)
print(p)
## 5.循环进行PC10-PC50----
pcNO=10
res=0.02
my_obj <- RunUMAP(my_obj,reduction = "harmony", dims = 1:pcNO)
p1 <- DimPlot(my_obj,
              reduction = "umap",
              group.by = "orig.ident",
              pt.size = 0.1,
              label = T,
              repel = T,
              label.size = 5)+ ggtitle(paste0("PC_",pcNO))
print(p1)
my_obj <- FindNeighbors(my_obj,           
                        reduction = "harmony", 
                        dims = 1:pcNO,
                        k.param=10)
my_obj <- FindClusters(my_obj,resolution = res)
p2 <- DimPlot(my_obj,pt.size = 0.1,label = T,repel = T,label.size = 5)+ggtitle(paste0("PC_",pcNO))
print(p2)
dev.off()
