# Supplementary material for: Single-cell atlas of gastric cancer reveals malignant epithelial evolution and regulatory reprogramming of the tumor microenvironment
Source: PLoS One. 2026 Apr 22;21(4):e0347679. doi: 10.1371/journal.pone.0347679 (PMC13102225; doi:10.1371/journal.pone.0347679)
Supplement: S2 File — (ZIP) [file pone.0347679.s002.zip › Supplementary R code/02.infercnv.R]

rm(list=ls())
library(ggalluvial)
library(RColorBrewer)
library(monocle)
library(DDRTree)
library(Seurat)
library(readr)
library(harmony)
library(pheatmap)
library(dittoSeq)
library(R.utils)
library(writexl)
library(scales)
library(hdf5r)
library(ggplot2)
library(cowplot)
library(Matrix)
library(dplyr)
library(ggsci)
library(scater)
library(ggpubr)
library(patchwork) 
library(igraph)
library(plot1cell)
library(scRNAtoolVis)
library(dplyr)
library(ggplot2)
library(ggrepel)
library(clusterProfiler)
library(DOSE)
library(org.Hs.eg.db)
library(ggprism)
library(clusterProfiler)
library(tidyverse)
library(viridis)
library(qs)
library(Nebulosa)
library(decontX)
dir()
load("scedata_tumor_tissues_all_cell_annotation.Rdata")
sc_epi <- subset(scedata,big_cell_clusters=="Epi.cells")
dim(sc_epi)
counts <- sc_epi@assays$RNA@counts
decontX_results <- decontX(counts) 
sc_epi$Contamination =decontX_results$contamination
head(sc_epi@meta.data) 
library(ggplot2)
FeaturePlot(sc_epi, 
            features = 'Contamination', 
            raster=FALSE       
) + 
  scale_color_viridis_c()+
  theme_bw()+
  theme(panel.grid = element_blank(),
        axis.text = element_blank(),
        axis.ticks = element_blank())+
  xlab('scVI_UMAP_1')+
  ylab('scVI_UMAP_2')
low_con_scobj = sc_epi[,sc_epi$Contamination < 0.2]  # threshhold 0.2
dim(sc_epi)
dim(low_con_scobj)
DimPlot(sc_epi)
DimPlot(low_con_scobj)
FeaturePlot(low_con_scobj, 
            features = 'EPCAM', 
            raster=FALSE       
) + 
  scale_color_viridis_c()+
  theme_bw()+
  theme(panel.grid = element_blank(),
        axis.text = element_blank(),
        axis.ticks = element_blank())+
  xlab('scVI_UMAP_1')+
  ylab('scVI_UMAP_2')

## DoubletFinder：
library(DoubletFinder)
packageVersion("DoubletFinder")
library(tidyverse)
library(Seurat)
library(patchwork)
library(scDblFinder)
library(DoubletFinder)
scRNA_harmony <- low_con_scobj
# pN-pK parameter scan to generate artificial double cells and calculate pANN values for each cell
sweep.res.list <- DoubletFinder::paramSweep_v3(scRNA_harmony, PCs = 1:20, sct = F)
sweep.stats <- summarizeSweep(sweep.res.list, GT = FALSE) 
# arrange order
sweep.stats[order(sweep.stats$BCreal),]
# select best pK parameter。
bcmvn <- find.pK(sweep.stats) 
# bset pK----"pK_bcmvn"
pK_bcmvn <- as.numeric(bcmvn$pK[which.max(bcmvn$BCmetric)]) 
DimPlot(scRNA_harmony)
scRNA_harmony <- RunUMAP(scRNA_harmony,reduction = "harmony", dims = 1:20)
scRNA_harmony <- FindNeighbors(scRNA_harmony,
                               reduction = "harmony", 
                               dims = 1:20,
                               k.param=10)
scRNA_harmony <- FindClusters(scRNA_harmony, 
                              resolution = 0.02)
DimPlot(scRNA_harmony)
# evaluate doublets 
homotypic.prop <- modelHomotypic(scRNA_harmony$seurat_clusters) 
# calculate doublets number/ threshold = 7.5%
nExp_poi <- round(0.075 *nrow(scRNA_harmony@meta.data)) 
nExp_poi.adj <- round(nExp_poi*(1-homotypic.prop)) 

library(benchmarkme)
get_ram()              
options(future.globals.maxSize = 256000 * 1024^2)  
scRNA_harmony <- doubletFinder_v3(scRNA_harmony, PCs = 1:20, pN = 0.25, pK = pK_bcmvn,
                                  nExp = nExp_poi.adj, reuse.pANN = F, sct = T)

DimPlot(scRNA_harmony)
table(scRNA_harmony$DF.classifications_0.25_5_423)
table(scRNA_harmony$seurat_clusters,scRNA_harmony$DF.classifications_0.25_5_423)

DimPlot(scRNA_harmony, group.by = "DF.classifications_0.25_5_423", raster = FALSE)

scRNA_harmony.singlet <- subset(scRNA_harmony, subset = DF.classifications_0.25_5_423== "Singlet")
save(scRNA_harmony.singlet,file = "scRNA_harmony.singlet.Rdata")
load(file = "scRNA_harmony.singlet.Rdata")
table(scRNA_harmony.singlet$big_cell_clusters)
sc_epi <- scRNA_harmony.singlet
table(scRNA_harmony.singlet$cnv_group)
Idents(scRNA_harmony.singlet) <- scRNA_harmony.singlet$seurat_clusters
DimPlot(scRNA_harmony.singlet)
plot_cell_fraction(scRNA_harmony.singlet, 
                   # celltypes = , 
                   groupby = "groups", 
                   show_replicate = T, 
                   rep_colname = "orig.ident")
table(scRNA_harmony.singlet$big_cell_clusters)
table(scedata$Sample_type)
T_cell_cgs <- subset(scedata,Sample_type=="CGS" & big_cell_clusters=="T.cells")
table(T_cell_cgs$big_cell_clusters)
DimPlot(T_cell_cgs)
FeaturePlot(T_cell_cgs,features = "EPCAM")
# Select pure T cells: PTPRC > 1 & EPCAM == 0
T_cell_high_ptprc <- subset(T_cell_cgs, subset = PTPRC > 1 & EPCAM == 0)
table(T_cell_high_ptprc$big_cell_clusters)
FeaturePlot(T_cell_high_ptprc,features = "EPCAM")
tumor_epi_obj <- subset(scRNA_harmony.singlet,Sample_type=="Cancer")
table(tumor_epi_obj$Sample_type)
infercnv_obj <- merge(tumor_epi_obj,T_cell_high_ptprc)
set.seed(123)
library(Seurat)
library(readr)
library(harmony)
library(ggplot2)
library(dplyr)
library(pheatmap)
library(R.utils)
library(scales)
library(Seurat)
library(ggplot2)
library(cowplot)
library(Matrix)
library(dplyr)
library(ggsci)
library(scater)
library(infercnv)
save(infercnv_obj,file="infercnv_obj.Rdata")
load(file="infercnv_obj.Rdata")
table(infercnv_obj$Sample_type)
table(infercnv_obj$big_cell_clusters)
Idents(infercnv_obj) <- "Sample_type"
sams <- c("All_cancer_epi")
options(scipen = 100)
for(tmpSam in sams){
  # tmpObj <- subset(scedata,orig.ident %in% tmpSam)
  tmpObj <- infercnv_obj
  table(tmpObj$Sample_type)
  tmpObj$label_for_infercnv <- tmpObj$Sample_type
  dfcount = tmpObj@assays$RNA@counts
  groupinfo= data.frame(cellId = colnames(dfcount),
                        cellType= tmpObj$label_for_infercnv)
  write.table(groupinfo,
              file = paste0(tmpSam,'_metaFiles.txt'),
              sep = '\t',
              quote = F,
              col.names = F,
              row.names = F)
  infercnv_obj = CreateInfercnvObject(raw_counts_matrix=dfcount,
                                      annotations_file=paste0(tmpSam,'_metaFiles.txt'),
                                      delim="\t",
                                      gene_order_file= "geneFile.txt",
                                      ref_group_names=c("CGS")) 
  infercnv_obj = infercnv::run(infercnv_obj,
                               cutoff=0.1, 
                               out_dir=paste0(tmpSam,'_infercnv_out/'), 
                               cluster_by_groups=TRUE,  
                               denoise=TRUE, 
                               HMM=TRUE, 
                               output_format = "pdf",
                               write_expr_matrix = T,
                               write_phylo = T,
                               num_threads = 64)
}
saveRDS(infercnv_obj, "GC_infercnv_tumor.rds")
