# Supplementary material for: Single-cell atlas of gastric cancer reveals malignant epithelial evolution and regulatory reprogramming of the tumor microenvironment
Source: PLoS One. 2026 Apr 22;21(4):e0347679. doi: 10.1371/journal.pone.0347679 (PMC13102225; doi:10.1371/journal.pone.0347679)
Supplement: S2 File — (ZIP) [file pone.0347679.s002.zip › Supplementary R code/03.calculate cnv score.R]

rm(list=ls())
library(infercnv)
library(tidyverse)
library(ComplexHeatmap)
library(circlize)
library("RColorBrewer")
library(Seurat)
library(readr)
library(harmony)
library(ggplot2)
library(dplyr)
library(pheatmap)
library(R.utils)
library(scales)
library(cowplot)
library(Matrix)
library(ggsci)
library(scater)
# library(copykat)
library(dlm)
library(mixtools)
library(MCMCpack)
set.seed(123)
infercnv_obj = readRDS("./inferCNV/out/run.final.infercnv_obj")
expr <- infercnv_obj@expr.data
dim(expr)
normal_loc <- infercnv_obj@reference_grouped_cell_indices
normal_loc <- normal_loc$CGS
test_loc <- infercnv_obj@observation_grouped_cell_indices
test_loc <- test_loc$Cancer
str(infercnv_obj)
anno.df=data.frame(
  CB=c(colnames(expr)[normal_loc],colnames(expr)[test_loc]),
  class=c(rep("normal",length(normal_loc)),rep("tumoral",length(test_loc)))
)
head(anno.df)
gn <- rownames(expr)
geneFile <- read.table("geneFile.txt",header = F,sep = "\t",stringsAsFactors = F)
rownames(geneFile)=geneFile$V1
sub_geneFile <-  geneFile[intersect(gn,geneFile$V1),]
expr=expr[intersect(gn,geneFile$V1),]
head(sub_geneFile,4)
expr[1:4,1:4]
## cycle to find the best threshold
for (k.number in c(6,12,by=1)) {
  kmeans.result <- kmeans(t(expr), k.number)
  kmeans_df <- data.frame(kmeans_class=kmeans.result$cluster)
  kmeans_df$CB=rownames(kmeans_df)
  kmeans_df=kmeans_df%>%inner_join(anno.df,by="CB") 
  kmeans_df_s=arrange(kmeans_df,kmeans_class) 
  rownames(kmeans_df_s)=kmeans_df_s$CB
  kmeans_df_s$CB=NULL
  kmeans_df_s$kmeans_class=as.factor(kmeans_df_s$kmeans_class)
  head(kmeans_df_s)
  
  top_anno <- HeatmapAnnotation(foo = anno_block(gp = gpar(fill = "NA",col="NA"), labels = 1:22,labels_gp = gpar(cex = 1.5)))
  color_v <- colorRampPalette(brewer.pal(8,'Accent'))(k.number) 
  names(color_v)=as.character(1:k.number)
  left_anno <- rowAnnotation(df = kmeans_df_s,col=list(class=c("tumoral"="red","normal" = "blue"),kmeans_class=color_v))
  
  #plot
  pdf(paste0("kmeans_",k.number,".pdf"),width = 15,height = 10)
  ht = Heatmap(t(expr)[rownames(kmeans_df_s),], 
               col = colorRamp2(c(0.4,1,1.6), c("#377EB8","#F0F0F0","#E41A1C")),
               cluster_rows = F,
               cluster_columns = F,
               show_column_names = F,
               show_row_names = F,
               column_split = factor(sub_geneFile$V2, paste("chr",1:22,sep = "")), 
               column_gap = unit(2, "mm"),
               
               heatmap_legend_param = list(title = "Modified expression",
                                           direction = "vertical",
                                           title_position = "leftcenter-rot",
                                           at=c(0.4,1,1.6),
                                           legend_height = unit(3, "cm")),
               top_annotation = top_anno,
               left_annotation = left_anno, 
               row_title = NULL,
               column_title = NULL)
  ComplexHeatmap::draw(ht, heatmap_legend_side = "right")
  dev.off()
  
  write.table(kmeans_df_s, file = "kmeans_df_s.txt", quote = FALSE, sep = '\t', row.names = T, col.names = T)
  expr2=expr-1
  expr2=expr2 ^ 2
  CNV_score=as.data.frame(colMeans(expr2))
  colnames(CNV_score)="CNV_score"
  CNV_score$CB=rownames(CNV_score)
  kmeans_df_s$CB=rownames(kmeans_df_s)
  CNV_score=CNV_score%>%inner_join(kmeans_df_s,by="CB")
  
  CNV_score%>%ggplot(aes(kmeans_class,CNV_score))+geom_violin(aes(fill=kmeans_class),color="NA")+
    scale_fill_manual(values = color_v)+
    theme_bw()
  ggsave(paste0("CNV_level_",k.number,".pdf"),width = 10,height = 6,units = "cm") 
}
# k.number = 10
set.seed(123)
k.number = 10
kmeans.result <- kmeans(t(expr), k.number)
kmeans_df <- data.frame(kmeans_class=kmeans.result$cluster)
kmeans_df$CB=rownames(kmeans_df)
kmeans_df=kmeans_df%>%inner_join(anno.df,by="CB") 
kmeans_df_s=arrange(kmeans_df,kmeans_class) 
rownames(kmeans_df_s)=kmeans_df_s$CB
kmeans_df_s$CB=NULL
kmeans_df_s$kmeans_class=as.factor(kmeans_df_s$kmeans_class)
head(kmeans_df_s)

top_anno <- HeatmapAnnotation(foo = anno_block(gp = gpar(fill = "NA",col="NA"), labels = 1:22,labels_gp = gpar(cex = 1.5)))
color_v <- colorRampPalette(brewer.pal(8,'Accent'))(k.number) 
names(color_v)=as.character(1:k.number)
left_anno <- rowAnnotation(df = kmeans_df_s,col=list(class=c("tumoral"="red","normal" = "blue"),kmeans_class=color_v))

#plot
pdf(paste0("kmeans_final_",k.number,".pdf"),width = 15,height = 10)
ht = Heatmap(t(expr)[rownames(kmeans_df_s),], 
             col = colorRamp2(c(0.4,1,1.6), c("#377EB8","#F0F0F0","#E41A1C")),
             cluster_rows = F,
             cluster_columns = F,
             show_column_names = F,
             show_row_names = F,
             column_split = factor(sub_geneFile$V2, paste("chr",1:22,sep = "")), 
             column_gap = unit(2, "mm"),
             
             heatmap_legend_param = list(title = "Modified expression",
                                         direction = "vertical",
                                         title_position = "leftcenter-rot",
                                         at=c(0.4,1,1.6),
                                         legend_height = unit(3, "cm")),
             top_annotation = top_anno,
             left_annotation = left_anno, 
             row_title = NULL,
             column_title = NULL)
ComplexHeatmap::draw(ht, heatmap_legend_side = "right")
dev.off()

write.table(kmeans_df_s, file = "kmeans_df_final.txt", quote = FALSE, sep = '\t', row.names = T, col.names = T)
expr2=expr-1
expr2=expr2 ^ 2
CNV_score=as.data.frame(colMeans(expr2))
colnames(CNV_score)="CNV_score"
CNV_score$CB=rownames(CNV_score)
kmeans_df_s$CB=rownames(kmeans_df_s)
CNV_score=CNV_score%>%inner_join(kmeans_df_s,by="CB")
CNV_score%>%ggplot(aes(kmeans_class,CNV_score))+geom_violin(aes(fill=kmeans_class),color="NA")+
  scale_fill_manual(values = color_v)+
  theme_bw()+ scale_y_continuous(limits = c(0, 0.01))
ggsave(paste0("CNV_level_final_",k.number,".pdf"),width = 10,height = 10,units = "cm") 
##
## raname cell names
cell_type <- kmeans_df_s
names(cell_type)
table(cell_type$kmeans_class)
cell_type$prediction <- case_when(
  cell_type$kmeans_class %in% c(1, 2, 4) ~ "TumorC1",
  cell_type$kmeans_class == 3 ~ "NormalC1", 
  cell_type$kmeans_class == 5 ~ "TumorC2",
  cell_type$kmeans_class == 6 ~ "NormalC2"
)
# transform to factor
cell_type$prediction <- factor(cell_type$prediction, 
                               levels = c("TumorC1", "NormalC1", "TumorC2", "NormalC2"))
# results
table(cell_type$prediction)
table(cell_type$kmeans_class, cell_type$prediction)
table(cell_type$prediction)
dir()
load(file="scRNA_harmony.singlet.Rdata")
table(scRNA_harmony.singlet$orig.ident)
sum(table(scRNA_harmony.singlet$orig.ident))
table(scRNA_harmony.singlet$Sample_source)
table(scRNA_harmony.singlet$big_cell_clusters)

scRNA_harmony.singlet$label_for_infercnv <- ifelse(grepl("^Cancer",scRNA_harmony.singlet$Sample_source),"tumoral","healthy")
table(scRNA_harmony.singlet$label_for_infercnv)
table(scRNA_harmony.singlet$Sample_source)
table(scRNA_harmony.singlet$orig.ident)
pred.test <- cell_type
names(pred.test)
scRNA_harmony.singlet$infercnv.pred <- case_when(
  colnames(scRNA_harmony.singlet) %in% rownames(cell_type)[cell_type$prediction == "TumorC1"] ~ "Tumor_cells_C1",
  colnames(scRNA_harmony.singlet) %in% rownames(cell_type)[cell_type$prediction == "TumorC2"] ~ "Tumor_cells_C2", 
  colnames(scRNA_harmony.singlet) %in% rownames(cell_type)[cell_type$prediction == "NormalC1"] ~ "Normal_cells_C1",
  colnames(scRNA_harmony.singlet) %in% rownames(cell_type)[cell_type$prediction == "NormalC2"] ~ "Normal_cells_C2",
  scRNA_harmony.singlet$Sample_type == "Adjacent" ~ "Normal_cells_Adjacent",
  scRNA_harmony.singlet$Sample_type == "CGS" ~ "Normal_cells_CGS",
  scRNA_harmony.singlet$Sample_type == "IM" ~ "Normal_cells_IM",
  TRUE ~ "Unknown"
)
table(scRNA_harmony.singlet$infercnv.pred)
table(scRNA_harmony.singlet$Sample_type,scRNA_harmony.singlet$infercnv.pred)
## match cnv score
# merge to umap
cnv_scores_for_umap <- CNV_score[, c("CB", "CNV_score")]
cnv_score_vector <- rep(NA, ncol(scRNA_harmony.singlet))
names(cnv_score_vector) <- colnames(scRNA_harmony.singlet)
# match cnv score
matching_cells <- intersect(colnames(scRNA_harmony.singlet), cnv_scores_for_umap$CB)
cnv_score_vector[matching_cells] <- cnv_scores_for_umap$CNV_score[match(matching_cells, cnv_scores_for_umap$CB)]
# add to meta.data
scRNA_harmony.singlet$CNV_score <- cnv_score_vector
cat("总细胞数:", ncol(scRNA_harmony.singlet), "\n")
cat("有CNV评分的细胞数:", sum(!is.na(scRNA_harmony.singlet$CNV_score)), "\n")
cat("CNV评分范围:", range(scRNA_harmony.singlet$CNV_score, na.rm = TRUE), "\n")

summary(scRNA_harmony.singlet$CNV_score)
save(scRNA_harmony.singlet,file="scRNA_harmony.singlet.infercnv.pred.Rdata")
# plot
table(scedata$infercnv.pred=="Tumor" & scedata$label_for_infercnv=="healthy")
table(scedata$infercnv.pred=="Tumor" & scedata$label_for_infercnv=="tumoral")
scedata <- RunUMAP(scedata,reduction = "harmony", dims = 1:50)
pdf("umap_infercnv_single_sample.pdf")
DimPlot(scedata, 
        reduction = "umap",
        group.by = "infercnv.pred",
        pt.size = 1,
        label = T,raster=FALSE,
        label.size = 3)+ggtitle(paste0("Harmony pc10:",10))
dev.off()
scedata <- FindNeighbors(scedata,reduction = "harmony", dims = 1:50,k.param=10)
res=0.1
scedata <- FindClusters(scedata, resolution = res)
dev.new()
pdf("umap_single_sample.pdf")
DimPlot(scedata,label = T)+ggtitle(paste0("pcNO:",10," resolution_",res))
dev.off()
pdf("clustering_by_sample_single_sample.pdf",width = 12,height = 39)
DimPlot(scedata,
        label = T,
        split.by = "orig.ident",
        ncol = 4,pt.size=1)+ggtitle(paste0("pcNO:",10," resolution_",res))
dev.off()
pdf("clustering_copykat_by_sample_single_sample.pdf",width = 12,height = 39)
DimPlot(scedata,
        label = T,
        split.by = "orig.ident",
        group.by = "infercnv.pred",
        ncol = 4,pt.size=1)+ggtitle(paste0("pcNO:",10," resolution_",res))
dev.off()
save(scedata,file="All_EPI_cells_add_infercnv_RES_0.1_PC_10_obj.Rdata")
table(scedata$infercnv.pred)
