# Supplementary material for: Single-cell atlas of gastric cancer reveals malignant epithelial evolution and regulatory reprogramming of the tumor microenvironment
Source: PLoS One. 2026 Apr 22;21(4):e0347679. doi: 10.1371/journal.pone.0347679 (PMC13102225; doi:10.1371/journal.pone.0347679)
Supplement: S2 File — (ZIP) [file pone.0347679.s002.zip › Supplementary R code/04.GC-cellchat.R]

rm(list=ls())
#---------------------------------------------------------------------
#---------------------------------------------------------------------
#---------------------------------------------------------------------
#Cellchat-------------------------------------------------------------

library(CellChat)
library(ggplot2)
library(patchwork)
options(stringsAsFactors = FALSE)
library(magrittr)
library(tidyverse)
library(Seurat)
library(celltalker)
library(cellcall)
rm(list = ls())
set.seed(123)
getwd()

load(file = "scedata_all_EPI_cell_annotation0605.Rdata")
load(file="all_cell_anno.Rdata")
DimPlot(scedata)

table(scedata$Sample_type)
table(scedata$big_cell_clusters)
table(Idents(scedata))
dim(scedata)
cancer <- subset(scedata,Sample_type=="Cancer" )
table(cancer$Sample_type,cancer$big_cell_clusters)
scedata0 <- scedata
scedata <- cancer
scedata2 <- subset(scedata,big_cell_clusters %in% c( "Epi.cells","Fib.cells","Mye.cells", "T.cells") )
table(Idents(scedata2))
cellchat <- createCellChat(object = scedata2, meta = scedata2@meta.data, group.by = "big_cell_clusters") 
cellchat
table(cellchat@idents)
cellchat@idents <- droplevels(cellchat@idents)
CellChatDB <- CellChatDB.human  
showDatabaseCategory(CellChatDB)
CellChatDB.use <- subsetDB(CellChatDB, search = "Secreted Signaling") 
cellchat@DB <- CellChatDB.use
cellchat <- subsetData(cellchat) 
future::plan("multicore", workers = 4) 

cellchat <- identifyOverExpressedGenes(cellchat)
cellchat <- identifyOverExpressedInteractions(cellchat)
cellchat <- projectData(cellchat, PPI.human)
cellchat@data.project[1:4,1:4]

#-------------------cell-cell communication network------------
cellchat <- computeCommunProb(cellchat, raw.use = TRUE, population.size = TRUE) 
saveRDS(cellchat, file = "cellchat_Cancer_epi_fib_immune.Rdata")
cellchat <- filterCommunication(cellchat, min.cells = 5)  
table(cellchat@idents)
df.net <- subsetCommunication(cellchat)
write.csv(df.net, "cellchat_Cancer_epi_fib_immune_communications.all.csv")
df.net1 <- subsetCommunication(cellchat,slot.name = "netP")
levels(cellchat@idents)
df.net2 <- subsetCommunication(cellchat, sources.use = c(1,2), targets.use = c(4,5))
cellchat <- computeCommunProbPathway(cellchat)
cellchat <- aggregateNet(cellchat)
save(cellchat, file = "cellchat_Cancer_epi_fib_immune-2.RData")
saveRDS(cellchat, file = "cellchat_Cancer_epi_fib_immune-2.rds")
load(file="cellchat_Cancer_epi_fib_immune-2.RData")
pdf(file = "cellchat_Cancer_epi_fib_immune.pdf", 
    width = 12, 
    height = 6,
    pointsize = 12)
groupSize <- as.numeric(table(cellchat@idents))
par(mfrow = c(1,2), xpd=TRUE)
netVisual_circle(cellchat@net$count, 
                 vertex.weight = groupSize, 
                 weight.scale = T, 
                 label.edge= F, 
                 title.name = "Number of interactions", 
                 arrow.width = 0.5,
                 arrow.size = 0.1 )
netVisual_circle(cellchat@net$weight, 
                 vertex.weight = groupSize, 
                 weight.scale = T, 
                 label.edge= F, 
                 title.name = "Interaction weights/strength",
                 arrow.width = 0.5,
                 arrow.size = 0.1 )
dev.off()

netVisual_bubble(cellchat, sources.use = c(1:4), targets.use = c(1:4), remove.isolate = FALSE)
