# Supplementary material for: Single-cell atlas of gastric cancer reveals malignant epithelial evolution and regulatory reprogramming of the tumor microenvironment
Source: PLoS One. 2026 Apr 22;21(4):e0347679. doi: 10.1371/journal.pone.0347679 (PMC13102225; doi:10.1371/journal.pone.0347679)
Supplement: S2 File — (ZIP) [file pone.0347679.s002.zip › Supplementary R code/05.TF analysis.R]

rm(list=ls())
library(Matrix.utils)
library(monocle)
library(RColorBrewer)
library(monocle)
library(DDRTree)
library(Seurat)
library(readr)
library(harmony)
library(pheatmap)
library(dittoSeq)
library(R.utils)
library(writexl)
library(scales)
library(hdf5r)
library(ggplot2)
library(cowplot)
library(Matrix)
library(dplyr)
library(ggsci)
library(scater)
library(ggpubr)
library(patchwork) 
library(igraph)
library(plot1cell)
library(scRNAtoolVis)
library(dplyr)
library(ggplot2)
library(ggrepel)
library(clusterProfiler)
library(DOSE)
library(org.Hs.eg.db)
library(Seurat)
library(clusterProfiler)
library(tidyverse)
library(viridis)
library(ClusterGVis)
library(scRNAtoolVis)
library(org.Hs.eg.db)
library(ggplot2)
library(scCustomize)
library(qs)
library(Nebulosa)
library(ggplot2)
library(ggSCvis)
library(dplyr)
library(grid)
library(ggplot2)
library(ggsc)
library(Seurat)
library(tidyverse)
library(foreach)
library(RcisTarget)
library(doParallel)
library(SCopeLoomR)
library(AUCell)
library(doSNOW)
library(doRNG)
library(GENIE3)
library(SCENIC)
set.seed(123)
getwd()
setwd("/home/data/gcproj/GC_Data")
getwd()
load(file = "scedata_all_EPI_cell_annotation.Rdata")
table(scedata$sub_cell_clusters)
scedata$celltype <- scedata$sub_cell_clusters
options(future.globals.maxSize = 96000 * 1024^20) 
exprMat <- as.matrix(scedata@assays$RNA@data)
exprMat[1:4,1:4]
cellInfo <- scedata@meta.data[,c("celltype","nCount_RNA","nFeature_RNA")]
colnames(cellInfo) <- c('CellType', 'nGene' ,'nUMI')
head(cellInfo)
table(cellInfo$CellType)
# 2. SCENIC
data(list="motifAnnotations_hgnc_v9", package="RcisTarget")
motifAnnotations_hgnc <- motifAnnotations_hgnc_v9
scenicOptions <- initializeScenic(org = "hgnc", dbDir = "./cisTarget_databases",  nCores = 90)
# Co-expression network
genesKept <- geneFiltering(exprMat, scenicOptions)
exprMat.filtered <- exprMat[genesKept, ]
exprMat.filtered[1:4,1:4]
runCorrelation(exprMat.filtered, scenicOptions)
exprMat.filtered.log <- log2(exprMat.filtered + 1)
runGenie3(exprMat.filtered.log, scenicOptions)
#Using 676 TFs as potential regulators...
#Running GENIE3 part 1
#Running GENIE3 part 10
#Running GENIE3 part 2
#Running GENIE3 part 3
#Running GENIE3 part 4
#Running GENIE3 part 5
#Running GENIE3 part 6
#Running GENIE3 part 7
#Running GENIE3 part 8
#Running GENIE3 part 9
#Finished running GENIE3.
#Warning message:
#In runGenie3(exprMat.filtered.log, scenicOptions) :
#  Only 676 (37%) of the 1839 TFs in the database were found in the dataset. Do they use the same gene IDs?
# Build and score the GRN
scenicOptions <- runSCENIC_1_coexNetwork2modules(scenicOptions)
scenicOptions <- runSCENIC_2_createRegulons(scenicOptions)
exprMat_log <- log2(exprMat + 1)
scenicOptions <- runSCENIC_3_scoreCells(scenicOptions,exprMat_log)
scenicOptions <- runSCENIC_4_aucell_binarize(scenicOptions)
saveRDS(scenicOptions, file = "int/scenicOptions.Rds")
#regulons AUC
AUCmatrix <- readRDS("int/3.4_regulonAUC.Rds")
AUCmatrix <- AUCmatrix@assays@data@listData$AUC
AUCmatrix <- data.frame(t(AUCmatrix), check.names=F)
RegulonName_AUC <- colnames(AUCmatrix)
RegulonName_AUC <- gsub(' \\(','_',RegulonName_AUC)
RegulonName_AUC <- gsub('\\)','',RegulonName_AUC)
colnames(AUCmatrix) <- RegulonName_AUC
scRNAauc <- AddMetaData(scedata, AUCmatrix)
scRNAauc@assays$integrated <- NULL
table(scRNAauc$YY1_334g)
table(scRNAauc$ETS2_2838g)
table(scRNAauc$HNF4G_278g)
## tumor specific：
FeaturePlot(scRNAauc,features="HNF4A_530g")
FeaturePlot(scRNAauc,features="HNF4G_278g")
FeaturePlot(scRNAauc,features="KLF3_742g")
FeaturePlot(scRNAauc,features="ESRRA_377g")
FeaturePlot(scRNAauc,features="FOSL2_356g")
FeaturePlot(scRNAauc,features="MYC_210g")
FeaturePlot(scRNAauc,features="FOSL1_123g")
FeaturePlot(scRNAauc,features="NR1H4_249g")
FeaturePlot(scRNAauc,features="TCF7L2_255g")
FeaturePlot(scRNAauc,features="CDX2_40g")
FeaturePlot(scRNAauc,features="CDX1_41g")
FeaturePlot(scRNAauc,features="BCL3_166g")
FeaturePlot(scRNAauc,features="RELB_107g")
FeaturePlot(scRNAauc,features="ONECUT2_21g")
FeaturePlot(scRNAauc,features="MAF_20g")
FeaturePlot(scRNAauc,features="NR2F6_217g")
FeaturePlot(scRNAauc,features="MAFK_106g")
FeaturePlot(scRNAauc,features="VDR_26g")
FeaturePlot(scRNAauc,features="POLE3_68g")
FeaturePlot(scRNAauc,features="TFDP1_69g", cols = c("#F2F2F2","blue"),pt.size = 0.5)
FeaturePlot(scRNAauc,features="TFDP1_69g", cols = c("#E6E6E6","#F06152"),pt.size = 0.5)

up_features <- c("HNF4A_530g", "HNF4G_278g", "KLF3_742g", 
                 "ESRRA_377g", "FOSL2_356g", "NR2F6_217g",
                 "FOSL1_123g", "NR1H4_249g", "TCF7L2_255g", "CDX2_40g", 
                 "CDX1_41g", "BCL3_166g", "RELB_107g", "ONECUT2_21g", "MAF_20g", 
                 "MAFK_106g", "VDR_26g","RCOR1_98g",  
                 "POLE3_68g", "TFDP1_69g",
                 "IRF7_52g")

pdf(file = "up_features for tumor cell TF red.pdf",width = 10,height = 21)
FeaturePlot(scRNAauc, features=up_features, cols = c("#F2F2F2","blue"), 
            min.cutoff = 0, max.cutoff = "q90",ncol = 3)
dev.off()
library(patchwork)
# function
plot_density_feature <- function(obj, feature) {
  umap_coords <- Embeddings(obj, "umap")
  expression_data <- FetchData(obj, vars = feature)
  plot_data <- cbind(umap_coords, expression_data)
  
  ggplot(plot_data, aes(x = UMAP_1, y = UMAP_2)) +
    geom_point(aes_string(color = feature), size = 0.3, alpha = 0.6) +
    stat_density_2d(color = "white", alpha = 0.7, size = 0.3) +
    scale_color_viridis_c(name = feature) +
    theme_void() +
    theme(legend.position = "right") +
    ggtitle(feature)
}

# plot
wrap_plots(plots, ncol = 2)
features <- c("HNF4A_530g", "HNF4G_278g", "KLF3_742g", "ESRRA_377g", "FOSL2_356g", 
              "MYC_210g", "FOSL1_123g", "NR1H4_249g", "TCF7L2_255g", "CDX2_40g", 
              "CDX1_41g", "BCL3_166g", "RELB_107g", "ONECUT2_21g", "MAF_20g", 
              "NR2F6_217g", "MAFK_106g", "VDR_26g", "POLE3_68g", "TFDP1_69g")
pdf(file = "wrap_plots for tumor cell TF.pdf",width = 16,height = 20)
plots <- lapply(features, function(x) plot_density_feature(scRNAauc, x))
wrap_plots(plots, ncol = 4)
dev.off()
